# Supplementary material for: Anti-Inflammatory Effect of Protopine through MAPK and NF-κB Signaling Regulation in HepG2 Cell
Source: Molecules. 2022 Jul 19;27(14):4601. doi: 10.3390/molecules27144601 (PMC9324321; doi:10.3390/molecules27144601)
Supplement: Supplementary file 1 [file molecules-27-04601-s001.zip]

Archive with 1 entries (1 files):
- molecules-1780780-supplementary.pdf
